# Supplementary material for: A longitudinal study on perceived health in cardiovascular patients: The role of conscientiousness, subjective wellbeing and cardiac self-efficacy
Source: PLoS One. 2019 Oct 17;14(10):e0223862. doi: 10.1371/journal.pone.0223862 (PMC6797191; doi:10.1371/journal.pone.0223862)
Supplement: S1 Dataset — (ZIP) [file pone.0223862.s001.zip]

Archive with 1 entries (1 files):
- Data_514_CV_patients.sav
